# Supplementary material for: Metabolic Disruption Induced by mTOR Signaling Pathway Inhibition in Regulatory T-Cell Expansion for Clinical Application
Source: Cells. 2023 Aug 15;12(16):2066. doi: 10.3390/cells12162066 (PMC10453008; doi:10.3390/cells12162066)
Supplement: Supplementary file 1 [file cells-12-02066-s001.zip]

Archive with 1 entries (1 files):
- cells-2541377-supplementary.pdf
